# Supplementary material for: UBE2D3 facilitates NHEJ by orchestrating ATM signalling through multi-level control of RNF168
Source: Nat Commun. 2024 Jun 12;15:5032. doi: 10.1038/s41467-024-49431-6 (PMC11169547; doi:10.1038/s41467-024-49431-6)
Supplement: Supplementary file 4 — Source Data [file 41467_2024_49431_MOESM4_ESM.xlsx]

## Sheet: Fig. 1b
Fig. 1b
		anti-UBE2D3
														anti- Tubulin

## Sheet: Fig. 1c
Fig. 1c
			Cell Density (%)
	Scramble n1	Scramble n2	Scramble n3	Ube2d3 sh1 n1	Ube2d3 sh1 n2	Ube2d3 sh1 n3
Day 0	1.93	1.08667	1.17667	2.13667	1.26	1.48
Day 1	3.92	0.863333	0.783333	5.94333	1.52	1.61667
Day 3	3.86667	2.35667	1.53	9.15	5.45667	3.08
Day 6	4.08	1.45667	1.76333	23.97	4.98	12.8633
Day 9	2.27667	2.37	2.91667	49.13	30.9333	45.9567
	anti- Actin
	anti-UBE2D3

## Sheet: Fig. 2a
Fig. 2a
Chromosome fusions TRF2ts MEFs			N1	N2	N3	N4
		Control	100	100	100	100
		Ube2d3 sh1	54.7883	73.8202	49.8325	31.1334

## Sheet: Fig. 2b
Fig. 2b
Chromosome fusions WT MEFs			N1	N2	N3
		Control	100	100	100
		Ube2d3 sh1	46.7796	51.3821	63.5509

## Sheet: Fig. 2c
Fig. 2c
% Chromosome fusions HeLa DOX-shTRF2		DOX-	N1	N2	N3
		Control	2	1	1
		Ube2d3 sh2	1	1	0
		DOX+	N1	N2	N3
		Control	22	15	17
		Ube2d3 sh2	11	7	10
Western Blots
		anti-UBE2D3
		anti-TRF2
		GAPDH

## Sheet: Fig. 2d
Fig. 2d
Aneuploidy FACS			N1	N2
		Control	2.33766	2.43902
		Ube2d3 sh1	1.47486	1.4491
WBs
anti-UBE2D3
anti-Tubulin

## Sheet: Fig. 2e
Fig. 2e
G-overhang			Native							Denatured

## Sheet: Fig. 2f
Fig. 2f
Quantification G-overhang
			N1		N2
			32C	37C	32C	37C
		Control sh	100	35.91	100	22.33
		Ube2d3 sh1	100	80.46	100	74.86

## Sheet: Fig. 2g
Fig. 2g
NHEJ efficiency			N1	N2	N3
		Control sh	1	1	1
		53BP1 sh	0.415	0.45	0.357
		RIF1 sh	0.74	0.381
		UBE2D3 sh2	0.185	0.291	0.376

## Sheet: Fig. 2h
Fig. 2h
WBs
anti-UBE2D3
anti-Tubulin

[truncated: 84 more sheets: Fig. 3a, Fig. 3b, Fig. 3c, Fig. 3d, Fig. 3e, Fig. 3f, Fig. 3g, Fig. 3h, Fig. 3i, Fig. 4a, Fig. 4b, Fig. 4c, Fig. 4d, Fig. 4e, Fig. 4f, Fig. 4g, Fig. 4h, Fig. 4i, Fig. 4j, Fig. 5a …]
